# Supplementary material for: Characterization and Exploration of the Neuroprotective Potential of Oat-Protein-Derived Peptides in PC12 Cells and Scopolamine-Treated Zebrafish
Source: Nutrients. 2023 Dec 29;16(1):117. doi: 10.3390/nu16010117 (PMC10780882; doi:10.3390/nu16010117)
Supplement: Supplementary file 1 [file nutrients-16-00117-s001.zip]

Archive with 1 entries (1 files):
- nutrients-2762759-supplementary.pdf
